# Supplementary material for: A Homozygous MAN2B1 Missense Mutation in a Doberman Pinscher Dog with Neurodegeneration, Cytoplasmic Vacuoles, Autofluorescent Storage Granules, and an α-Mannosidase Deficiency
Source: Genes (Basel). 2023 Aug 31;14(9):1746. doi: 10.3390/genes14091746 (PMC10531151; doi:10.3390/genes14091746)
Supplement: Supplementary file 1 [file genes-14-01746-s001.zip]

Archive with 1 entries (1 files):
- genes-2577645-supplementary.xlsx
