# Supplementary material for: A Homozygous MAN2B1 Missense Mutation in a Doberman Pinscher Dog with Neurodegeneration, Cytoplasmic Vacuoles, Autofluorescent Storage Granules, and an α-Mannosidase Deficiency
Source: Genes (Basel). 2023 Aug 31;14(9):1746. doi: 10.3390/genes14091746 (PMC10531151; doi:10.3390/genes14091746)
Supplement: Supplementary file 1 [file genes-14-01746-s001.zip › genes-2577645-supplementary.xlsx]

## Sheet: Sheet1
Supplementary File S1: SRA BioSample IDs for the 4,035 sample cohort, sorted in ascending order with the affected Doberman Pinscher at the top.
Cohort ID	BioSample ID
341562	SAMN24256750
70665	SAMN03580379
70666	SAMN03580380
70667	SAMN03580381
70668	SAMN04196845
71101	SAMN03323670
71102	SAMN04196846
72021	SAMN03323672
72022	SAMN04196847
72023	SAMN04196848
72024	SAMN03580382
73322	SAMN03145702
73323	SAMN03145703
73324	SAMN03580383
73913	SAMN03580384
73914	SAMN03580385
73915	SAMN03580386
74408	SAMN03580387
74409	SAMN03580388
74410	SAMN03580389
74411	SAMN03580390
80702	SAMN03580391
80703	SAMN03580392
80704	SAMN03580393
85975	SAMN10940760
85976	SAMN10940761
86392	SAMN10940762
86393	SAMN03580394
86394	SAMN03580395
86395	SAMN03580396
86396	SAMN03580397
86397	SAMN03580398
86398	SAMN03580399
86399	SAMN03323668
86400	SAMN03580400
86401	SAMN03580401
86402	SAMN03580402
86403	SAMN03580403
86404	SAMN03580404
86405	SAMN03580405
86406	SAMN03580406
86407	SAMN03580407
86408	SAMN03580408
86409	SAMN03145704
86412	SAMN10940763
86413	SAMN10940764
86414	SAMN03580409
86415	SAMN10940765
88175	SAMN03580410
88176	SAMN03580411
88177	SAMN03580412
88178	SAMN03075611
88649	SAMN03580413
88650	SAMN03323676
88986	SAMN04196849
88987	SAMN04196850
88988	SAMN03323671
88989	SAMN04196851
89447	SAMN04196852
89448	SAMN03323673
89449	SAMN04196853
89450	SAMN03323674
90481	SAMN04196854
90482	SAMN04196855
90483	SAMN04196856
90594	SAMN04196857
90595	SAMN04196858
91179	SAMN04196859
91180	SAMN04196860
92564	SAMN03323675
92565	SAMN04196861
92566	SAMN04196862
92567	SAMN03323669
92751	SAMN03323677
94080	SAMN04196863
94089	SAMN04196864
94090	SAMN04196865
105990	SAMN06159667
107833	SAMN06159668
107834	SAMN06159669
107835	SAMN06159670
107836	SAMN06159671
107837	SAMN06159672
107838	SAMN06159673
107839	SAMN05770194
107841	SAMN06159674
107842	SAMN06159675
109668	SAMN06159676
109669	SAMN06159677
109670	SAMN06159678
109671	SAMN06159679
109672	SAMN06159680
117995	SAMN06159681
117996	SAMN06159682
117997	SAMN06159683
117998	SAMN06159684
117999	SAMN06159685
118000	SAMN06159686
118001	SAMN06159687
118002	SAMN06159688
118003	SAMN06159689
119034	SAMN10940769
119035	SAMN10940770
119036	SAMN10940771
119037	SAMN10940772
119038	SAMN10940773
119039	SAMN10940774
119040	SAMN10940775
119041	SAMN10940776
142332	SAMN10940777
142333	SAMN10940778
142334	SAMN10940779
142335	SAMN10940780
142336	SAMN10940781
142337	SAMN10940782
142338	SAMN10940783
142339	SAMN10940784
142340	SAMN10940785
142341	SAMN10940786
143409	SAMN10940787
143410	SAMN10940788
143411	SAMN10940789
143412	SAMN10940790
143413	SAMN10940791
144349	SAMN10940792
144350	SAMN10940793
144351	SAMN10940794
144352	SAMN10940795
144353	SAMN10940796
144354	SAMN10940797
144355	SAMN10940798
144356	SAMN10940799
144357	SAMN10940800
144358	SAMN10940801
144359	SAMN10940802
185724	SAMN10940803
185725	SAMN10940804
185726	SAMN10940805
186679	SAMN10940806
186680	SAMN10940807
186681	SAMN10940808
186682	SAMN10940809
186683	SAMN10940810
186684	SAMN10940811
186685	SAMN10940812
186686	SAMN10940813
186687	SAMN10940814
187377	SAMN10940815
187378	SAMN10940816
187379	SAMN10940817
187380	SAMN10940818
187381	SAMN10940819
187382	SAMN10940820
187383	SAMN10940821
187384	SAMN10940822
193408	SAMN10940823
193409	SAMN10940824
193410	SAMN10940825
193411	SAMN10940826
193412	SAMN10940827
199524	SAMN12700520
199525	SAMN12700521
199526	SAMN12700522
199527	SAMN12700523
199528	SAMN12700524
199529	SAMN12700525
199530	SAMN12700526
199531	SAMN12700527
199532	SAMN12700528
199533	SAMN12700529
199941	SAMN12700530
199942	SAMN12700531
199943	SAMN12700532
199944	SAMN12700533
199945	SAMN12700534
199946	SAMN12700535
199947	SAMN12700536
199948	SAMN12700537
199949	SAMN12700538
199950	SAMN12700539
199951	SAMN12700540
199952	SAMN12700541
199953	SAMN12700542
199954	SAMN12700543
199955	SAMN12700544
199956	SAMN12700545
199957	SAMN12700546
199958	SAMN12700547
199959	SAMN12700548
199960	SAMN12700549
199961	SAMN12700550
199962	SAMN12700551
200147	SAMN12700552
200148	SAMN12700553
200149	SAMN12700554
200150	SAMN12700555
200213	SAMN13655888
200214	SAMN13655889
200215	SAMN13655890
200353	SAMN13655891
202839	SAMN13655892
202840	SAMN13655893
202841	SAMN13655894
202842	SAMN13655895
202843	SAMN13655896
202844	SAMN13655897
202845	SAMN13655898
202846	SAMN13655899
202847	SAMN13655900
202848	SAMN13655901
202849	SAMN13655902
202850	SAMN13655903
202851	SAMN13655904
202852	SAMN13655905
202853	SAMN13655906
202854	SAMN13655907
202855	SAMN13655908
202856	SAMN13655909
202857	SAMN13655910
202858	SAMN13655911
202859	SAMN13655912
202860	SAMN13655913
202861	SAMN13655914
202862	SAMN13655915
202863	SAMN13655916
202864	SAMN13655917
202865	SAMN13655918
202866	SAMN13655919
202867	SAMN13655920
202868	SAMN13655921
202869	SAMN13655922
202870	SAMN13655923
204875	SAMN24256719
204876	SAMN24256720
204877	SAMN24256721
204878	SAMN24256722
204879	SAMN24256723
204880	SAMN24256724
204881	SAMN24256725
204882	SAMN24256726
204883	SAMN24256727
204884	SAMN24256728
204885	SAMN24256729
204886	SAMN24256730
204887	SAMN24256731
204888	SAMN24256732
204889	SAMN24256733
204890	SAMN24256734
204891	SAMN24256735
204892	SAMN24256736
204893	SAMN24256737
204894	SAMN24256738
204895	SAMN24256739
204896	SAMN24256740
204897	SAMN24256741
204898	SAMN24256742
204899	SAMN24256743
204900	SAMN24256744
204901	SAMN24256745
205061	SAMD00009664
205062	SAMEA103135918
205063	SAMEA103935360
205064	SAMEA103949042
205065	SAMEA104016307
205066	SAMEA104032048
205067	SAMEA104091550
205068	SAMEA104091551
205069	SAMEA104091552
205070	SAMEA104091553
205071	SAMEA104091554
205072	SAMEA104091555
205073	SAMEA104091556
205074	SAMEA104091557
205075	SAMEA104091558
205076	SAMEA104091559
205077	SAMEA104091560
205078	SAMEA104091561
205079	SAMEA104091562
205080	SAMEA104091563
205081	SAMEA104091564
205082	SAMEA104091565
205083	SAMEA104091566
205084	SAMEA104091567
205085	SAMEA104091568
205086	SAMEA104091569
205087	SAMEA104091570
205088	SAMEA104091571
205089	SAMEA104091572
205090	SAMEA104091573
205091	SAMEA104105252
205092	SAMEA104125075
205093	SAMEA104125112
205094	SAMEA104125113
205095	SAMEA104125115
205096	SAMEA104125116
205097	SAMEA104125117
205098	SAMEA104125118
205099	SAMEA104125119
205100	SAMEA104125120
205101	SAMEA104125121
205102	SAMEA104140396
205103	SAMEA104140397
205104	SAMEA104140398
205105	SAMEA104190273
205106	SAMEA104211056
205107	SAMEA104211057
205108	SAMEA104211058
205109	SAMEA104345830
205110	SAMEA104379879
205111	SAMEA104379880
205112	SAMEA104379881
205113	SAMEA104379882
205114	SAMEA104379883
205115	SAMEA104379884
205116	SAMEA104379885
205117	SAMEA104388841
205118	SAMEA104388842
205119	SAMEA104388843
205120	SAMEA104388844
205121	SAMEA104388845
205122	SAMEA104388846
205123	SAMEA104388847
205124	SAMEA104388848
205125	SAMEA104388849
205126	SAMEA104388850
205127	SAMEA104388851
205128	SAMEA104389201
205129	SAMEA104389202
205130	SAMEA104389203
205131	SAMEA104389204
205132	SAMEA104389205
205133	SAMEA104389206
205134	SAMEA104389207
205135	SAMEA104389208
205136	SAMEA104389209
205137	SAMEA104389210
205138	SAMEA104389211
205139	SAMEA104389212
205140	SAMEA104389213
205141	SAMEA104389237
205142	SAMEA104389238
205143	SAMEA104389239
205144	SAMEA104389240
205145	SAMEA104389241
205146	SAMEA104389242
205147	SAMEA104389243
205148	SAMEA104427625
205149	SAMEA104500411
205150	SAMEA104500412
205151	SAMEA104500413
205152	SAMEA104656180
205153	SAMEA104656181
205154	SAMEA104656182
205155	SAMEA104656183
205156	SAMEA104658568
205157	SAMEA104658569
205158	SAMEA104658570
205159	SAMEA1066474
205160	SAMEA1066475
205161	SAMEA1066476
205162	SAMEA1521940
205163	SAMEA1521941
205164	SAMEA1561463
205165	SAMEA1681455
205166	SAMEA1681463
205167	SAMEA1681464
205168	SAMEA1681469
205169	SAMEA1681472
205170	SAMEA2177732
205171	SAMEA2358413
205172	SAMEA2358414
205173	SAMEA2358415
205174	SAMEA2358416
205175	SAMEA2376414
205176	SAMEA2417015
205177	SAMEA2417016
205178	SAMEA2446055
205179	SAMEA2446720
205180	SAMEA3121328
205181	SAMEA3121337
205182	SAMEA3121338
205183	SAMEA3164479
205184	SAMEA3402917
205185	SAMEA3449656
205186	SAMEA3449657
205187	SAMEA3539249
205188	SAMEA3723573
205189	SAMEA3724570
205190	SAMEA3724571
205191	SAMEA3905753
205192	SAMEA3906811
205193	SAMEA3906812
205194	SAMEA3906815
205195	SAMEA3906823
205196	SAMEA3906850
205197	SAMEA3906876
205198	SAMEA3906879
205199	SAMEA3906880
205200	SAMEA3906883
205201	SAMEA3906885
205202	SAMEA3906887
205203	SAMEA3906889
205204	SAMEA3906893
205205	SAMEA3906895
205206	SAMEA3906897
205207	SAMEA3906903
205208	SAMEA3906904
205209	SAMEA3906905
205210	SAMEA3906906
205211	SAMEA3906909
205212	SAMEA3906910
205213	SAMEA3906911
205214	SAMEA3906912
205215	SAMEA3906913
205216	SAMEA3906916
205217	SAMEA3906918
205218	SAMEA3906919
205219	SAMEA3906921
205220	SAMEA3906923
205221	SAMEA3906926
205222	SAMEA3906927
205223	SAMEA3906931
205224	SAMEA3906933
205225	SAMEA3906946
205226	SAMEA3906956
205227	SAMEA3906959
205228	SAMEA3906961
205229	SAMEA3906965
205230	SAMEA3906973
205231	SAMEA3906979
205232	SAMEA3906982
205233	SAMEA3906986
205234	SAMEA3906989
205235	SAMEA3906992
205236	SAMEA3906993
205237	SAMEA3906994
205238	SAMEA3907000
205239	SAMEA3907006
205240	SAMEA3907009
205241	SAMEA3907010
205242	SAMEA3907011
205243	SAMEA3907012
205244	SAMEA3907014
205245	SAMEA3907016
205246	SAMEA3907017
205247	SAMEA3907018
205248	SAMEA3907019
205249	SAMEA3907020
205250	SAMEA3907022
205251	SAMEA3907028
205252	SAMEA3907030
205253	SAMEA3907032
205254	SAMEA3907035
205255	SAMEA3907038
205256	SAMEA3907040
205257	SAMEA3907043
205258	SAMEA3907044
205259	SAMEA3907045
205260	SAMEA3907046
205261	SAMEA3907048
205262	SAMEA3907052
205263	SAMEA3907058
205264	SAMEA3907061
205265	SAMEA3907064
205266	SAMEA3907067
205267	SAMEA3907069
205268	SAMEA3907071
205269	SAMEA3907073
205270	SAMEA3907076
205271	SAMEA3907083
205272	SAMEA3907180
205273	SAMEA3907184
205274	SAMEA3907186
205275	SAMEA3907187
205276	SAMEA3907188
205277	SAMEA3907189
205278	SAMEA3907190
205279	SAMEA3907191
205280	SAMEA3907192
205281	SAMEA3907193
205282	SAMEA3907198
205283	SAMEA3907199
205284	SAMEA3907203
205285	SAMEA3907205
205286	SAMEA3907207
205287	SAMEA3907208
205288	SAMEA3907212
205289	SAMEA3907215
205290	SAMEA3907217
205291	SAMEA3907221
205292	SAMEA3907222
205293	SAMEA3907231
205294	SAMEA3907234
205295	SAMEA3907237
205296	SAMEA3907238
205297	SAMEA3907241
205298	SAMEA3907243
205299	SAMEA3907260
205300	SAMEA3907264
205301	SAMEA3907267
205302	SAMEA3907271
205303	SAMEA3907276
205304	SAMEA3907279
205305	SAMEA3907280
205306	SAMEA3907281
205307	SAMEA3907282
205308	SAMEA3907286
205309	SAMEA3907287
205310	SAMEA3907289
205311	SAMEA3907293
205312	SAMEA3907304
205313	SAMEA3907305
205314	SAMEA3907306
205315	SAMEA3907362
205316	SAMEA3907363
205317	SAMEA3907365
205318	SAMEA3907368
205319	SAMEA3907369
205320	SAMEA3907380
205321	SAMEA3907382
205322	SAMEA3907388
205323	SAMEA3907389
205324	SAMEA3907400
205325	SAMEA3907401
205326	SAMEA3907403
205327	SAMEA3907407
205328	SAMEA3907409
205329	SAMEA3907411
205330	SAMEA3907412
205331	SAMEA3907413
205332	SAMEA3907414
205333	SAMEA3907419
205334	SAMEA3907420
205335	SAMEA3907421
205336	SAMEA3907427
205337	SAMEA3907428
205338	SAMEA3910718
205339	SAMEA3910719
205340	SAMEA3910747
205341	SAMEA3910756
205342	SAMEA3910758
205343	SAMEA3928139
205344	SAMEA3928140
205345	SAMEA3928141
205346	SAMEA3928142
205347	SAMEA3928143
205348	SAMEA3928144
205349	SAMEA3928145
205350	SAMEA3928146
205351	SAMEA3940300
205352	SAMEA3994036
205353	SAMEA3994037
205354	SAMEA3994038
205355	SAMEA4040708
205356	SAMEA4040709
205357	SAMEA4040710
205358	SAMEA4040711
205359	SAMEA4346711
205360	SAMEA4504820
205361	SAMEA4504821
205362	SAMEA4504822
205363	SAMEA4504823
205364	SAMEA4504824
205365	SAMEA4504825
205366	SAMEA4504826
205367	SAMEA4504827
205368	SAMEA4504828
205369	SAMEA4504829
205370	SAMEA4504830
205371	SAMEA4504831
205372	SAMEA4504832
205373	SAMEA4504833
205374	SAMEA4504834
205375	SAMEA4504835
205376	SAMEA4504837
205377	SAMEA4504838
205378	SAMEA4504839
205379	SAMEA4504840
205380	SAMEA4505489
205381	SAMEA4505490
205382	SAMEA4505491
205383	SAMEA4505492
205384	SAMEA4505493
205385	SAMEA4505494
205386	SAMEA4505495
205387	SAMEA4505496
205388	SAMEA4505497
205389	SAMEA4505498
205390	SAMEA4505499
205391	SAMEA4505500
205392	SAMEA4505501
205393	SAMEA4506885
205394	SAMEA4506886
205395	SAMEA4506887
205396	SAMEA4506888
205397	SAMEA4506889
205398	SAMEA4506890
205399	SAMEA4506891
205400	SAMEA4506892
205401	SAMEA4506893
205402	SAMEA4506894
205403	SAMEA4506895
205404	SAMEA4506896
205405	SAMEA4506897
205406	SAMEA4506898
205407	SAMEA4506899
205408	SAMEA4506900
205409	SAMEA4506901
205410	SAMEA4506902
205411	SAMEA4509487
205412	SAMEA4509488
205413	SAMEA4509489
205414	SAMEA4509490
205415	SAMEA4509491
205416	SAMEA4509492
205417	SAMEA4672966
205418	SAMEA4672967
205419	SAMEA4672968
205420	SAMEA4672969
205421	SAMEA4823343
205422	SAMEA4823353
205423	SAMEA4823354
205424	SAMEA4823355
205425	SAMEA4823356
205426	SAMEA4823357
205427	SAMEA4823358
205428	SAMEA4823360
205429	SAMEA4848665
205430	SAMEA4848666
205431	SAMEA4848667
205432	SAMEA4848669
205433	SAMEA4848670
205434	SAMEA4848671
205435	SAMEA4848672
205436	SAMEA4848673
205437	SAMEA4848674
205438	SAMEA4848675
205439	SAMEA4848676
205440	SAMEA4848677
205441	SAMEA4848678
205442	SAMEA4848679
205443	SAMEA4848680
205444	SAMEA4848681
205445	SAMEA4848682
205446	SAMEA4848683
205447	SAMEA4848690
205448	SAMEA4848691
205449	SAMEA4848692
205450	SAMEA4848693
205451	SAMEA4848694
205452	SAMEA4848695
205453	SAMEA4848696
205454	SAMEA4848697
205455	SAMEA4848698
205456	SAMEA4848700
205457	SAMEA4848701
205458	SAMEA4848702
205459	SAMEA4848703
205460	SAMEA4848704
205461	SAMEA4848705
205462	SAMEA4848706
205463	SAMEA4848707
205464	SAMEA4848708
205465	SAMEA4848709
205466	SAMEA4848710
205467	SAMEA4848711
205468	SAMEA4848712
205469	SAMEA4848713
205470	SAMEA4848714
205471	SAMEA4867919
205472	SAMEA4867920
205473	SAMEA4867921
205474	SAMEA4867922
205475	SAMEA4867923
205476	SAMEA4867924
205477	SAMEA4867925
205478	SAMEA4867926
205479	SAMEA4867927
205480	SAMEA4867928
205481	SAMEA4867929
205482	SAMEA4867930
205483	SAMEA4867931
205484	SAMEA4867932
205485	SAMEA4867933
205486	SAMEA4867934
205487	SAMEA4867935
205488	SAMEA4867936
205489	SAMEA4873254
205490	SAMEA4949388
205491	SAMEA4949389
205492	SAMEA4949390
205493	SAMEA4966024
205494	SAMEA4966025
205495	SAMEA5059499
205496	SAMEA5059500
205497	SAMEA5059501
205498	SAMEA5059502
205499	SAMEA5059503
205500	SAMEA5059504
205501	SAMEA5059505
205502	SAMEA5059506
205503	SAMEA5059507
205504	SAMEA5059508
205505	SAMEA5059509
205506	SAMEA5059510
205507	SAMEA5059511
205508	SAMEA5059514
205509	SAMEA5059515
205510	SAMEA5059516
205511	SAMEA5059517
205512	SAMEA5059518
205513	SAMEA5059520
205514	SAMEA5059521
205515	SAMEA5059522
205516	SAMEA5059523
205517	SAMEA5205215
205518	SAMEA5205216
205519	SAMEA5205217
205520	SAMEA5205218
205521	SAMEA5205219
205522	SAMEA5205220
205523	SAMEA5205221
205524	SAMEA5205222
205525	SAMEA5205223
205526	SAMEA5205224
205527	SAMEA5205225
205528	SAMEA5205226
205529	SAMEA5205227
205530	SAMEA5205228
205531	SAMEA5205229
205532	SAMEA5560215
205533	SAMEA5560216
205534	SAMEA5560217
205535	SAMEA5560218
205536	SAMEA5577245
205537	SAMEA5577246
205538	SAMEA5657392
205539	SAMEA5657394
205540	SAMEA5657395
205541	SAMEA5657396
205542	SAMEA5657397
205543	SAMEA5657398
205544	SAMEA5657399
205545	SAMEA5657400
205546	SAMEA5818551
205547	SAMEA5818552
205548	SAMEA676101
205549	SAMEA676105
205550	SAMEA676114
205551	SAMEA676121
205552	SAMEA676122
205553	SAMEA72802168
205554	SAMEA72802918
205555	SAMN01737209
205556	SAMN01893932
205557	SAMN01908107
205558	SAMN01974486
205559	SAMN01974487
205560	SAMN01974488
205561	SAMN01974489
205562	SAMN01974490
205563	SAMN01974491
205564	SAMN01974492
205565	SAMN01974493
205566	SAMN01974494
205567	SAMN01974495
205568	SAMN02144216
205570	SAMN02144219
205571	SAMN02194722
205572	SAMN02194723
205573	SAMN02485564
205574	SAMN02485565
205575	SAMN02485566
205576	SAMN02485567
205577	SAMN02485568
205578	SAMN02485569
205579	SAMN02485570
205580	SAMN02485571
205581	SAMN02485572
205582	SAMN02485573
205583	SAMN02485574
205584	SAMN02485575
205585	SAMN02485576
205586	SAMN02485577
205587	SAMN02485578
205588	SAMN02485579
205589	SAMN02485580
205590	SAMN02485581
205591	SAMN02485582
205592	SAMN02485583
205593	SAMN02485584
205594	SAMN02485585
205595	SAMN02485586
205596	SAMN02485587
205597	SAMN02485588
205598	SAMN02485589
205599	SAMN02485590
205600	SAMN02485591
205601	SAMN02485592
205602	SAMN02485593
205603	SAMN02485594
205604	SAMN02485595
205605	SAMN02485596
205606	SAMN02485597
205607	SAMN02485598
205608	SAMN02485599
205609	SAMN02485600
205610	SAMN02485601
205611	SAMN02485602
205612	SAMN02485603
205613	SAMN02485604
205614	SAMN02485605
205615	SAMN02485606
205616	SAMN02485607
205617	SAMN02485608
205618	SAMN02485609
205619	SAMN02485610
205620	SAMN02485611
205621	SAMN02485612
205622	SAMN02485613
205623	SAMN02485614
205624	SAMN02570458
205625	SAMN02585152
205626	SAMN02585153
205627	SAMN02585154
205628	SAMN02585155
205629	SAMN02585156
205630	SAMN02585157
205631	SAMN02585158
205632	SAMN02585159
205633	SAMN02585160
205634	SAMN02585161
205635	SAMN02585162
205636	SAMN02585163
205637	SAMN02585164
205638	SAMN02585165
205639	SAMN02585166
205640	SAMN02585167
205641	SAMN02585168
205642	SAMN02585169
205643	SAMN02585170
205644	SAMN02585171
205645	SAMN02585172
205646	SAMN02585173
205647	SAMN02585174
205648	SAMN02585175
205649	SAMN02585176
205650	SAMN02585177
205651	SAMN02585178
205652	SAMN02585179
205653	SAMN02585180
205654	SAMN02585181
205655	SAMN02585182
205656	SAMN02585183
205657	SAMN02585184
205658	SAMN02585185
205659	SAMN02585186
205660	SAMN02585187
205661	SAMN02585188
205662	SAMN02585189
205663	SAMN02585190
205664	SAMN02585191
205665	SAMN02585192
205666	SAMN02585193
205667	SAMN02585194
205668	SAMN02585195
205669	SAMN02585196
205670	SAMN02585197
205671	SAMN02585198
205672	SAMN02585199
205673	SAMN02585200
205674	SAMN02585201
205675	SAMN02585202
205676	SAMN02585203
205677	SAMN02585204
205678	SAMN02585205
205679	SAMN02585206
205680	SAMN02585207
205681	SAMN02585208
205682	SAMN02585209
205683	SAMN02585210
205686	SAMN02921304
205687	SAMN02921305
205688	SAMN02921306
205689	SAMN02921307
205690	SAMN02921308
205691	SAMN02921309
205692	SAMN03067872
205693	SAMN03067873
205694	SAMN03067874
205695	SAMN03067875
205696	SAMN03067876
205697	SAMN03067877
205698	SAMN03067878
205699	SAMN03067879
205700	SAMN03067880
205701	SAMN03067881
205702	SAMN03067882
205703	SAMN03067883
205704	SAMN03067884
205705	SAMN03067890
205706	SAMN03067891
205707	SAMN03067893
205708	SAMN03067894
205709	SAMN03067895
205710	SAMN03067896
205711	SAMN03068228
205712	SAMN03068229
205713	SAMN03068230
205714	SAMN03068231
205715	SAMN03168352
205716	SAMN03168353
205717	SAMN03168354
205718	SAMN03168355
205719	SAMN03168356
205720	SAMN03168357
205721	SAMN03168358
205722	SAMN03168359
205723	SAMN03168360
205724	SAMN03168361
205725	SAMN03168363
205726	SAMN03168364
205727	SAMN03168365
205728	SAMN03168366
205729	SAMN03168367
205730	SAMN03168368
205731	SAMN03168369
205732	SAMN03168370
205733	SAMN03168371
205734	SAMN03168372
205735	SAMN03168373
205736	SAMN03168374
205737	SAMN03168375
205738	SAMN03168376
205739	SAMN03168377
205740	SAMN03168378
205741	SAMN03168379
205742	SAMN03168380
205743	SAMN03168381
205744	SAMN03168382
205745	SAMN03168383
205746	SAMN03168384
205747	SAMN03168385
205748	SAMN03168386
205749	SAMN03168387
205750	SAMN03168388
205751	SAMN03168389
205752	SAMN03168390
205753	SAMN03168391
205754	SAMN03168392
205755	SAMN03275921
205756	SAMN03275922
205757	SAMN03275923
205758	SAMN03275924
205759	SAMN03366708
205760	SAMN03801643
205761	SAMN03801644
205762	SAMN03801645
205763	SAMN03801646
205764	SAMN03801647
205765	SAMN03801648
205766	SAMN03801649
205767	SAMN03801650
205768	SAMN03801651
205769	SAMN03801652
205770	SAMN03801653
205771	SAMN03801654
205772	SAMN03801655
205773	SAMN03801656
205774	SAMN03801657
205775	SAMN03801658
205776	SAMN03801659
205777	SAMN03801660
205778	SAMN03801661
205779	SAMN03801662
205780	SAMN03801663
205781	SAMN03801664
205782	SAMN03801665
205783	SAMN03801666
205784	SAMN03801667
205785	SAMN03801668
205786	SAMN03801669
205787	SAMN03801670
205788	SAMN03801671
205789	SAMN03801672
205790	SAMN03801673
205791	SAMN03801674
205792	SAMN03801675
205793	SAMN03801676
205794	SAMN03801677
205795	SAMN03801678
205796	SAMN03801679
205797	SAMN03801680
205798	SAMN03801681
205799	SAMN03801682
205800	SAMN03801683
205801	SAMN03801684
205802	SAMN03801685
205803	SAMN03801686
205804	SAMN03801687
205805	SAMN03801688
205806	SAMN03801689
205807	SAMN03801690
205808	SAMN03801691
205809	SAMN03801692
205810	SAMN03801693
205811	SAMN03801694
205812	SAMN04195504
205813	SAMN04195505
205814	SAMN04195506
205815	SAMN04195507
205816	SAMN04195508
205817	SAMN04195509
205818	SAMN04195510
205819	SAMN04440505
205820	SAMN04440506
205822	SAMN04851101
205823	SAMN04851103
205824	SAMN04851104
205825	SAMN04852950
205826	SAMN04852951
205827	SAMN04852952
205828	SAMN04852953
205829	SAMN04852954
205830	SAMN04852955
205831	SAMN04852956
205832	SAMN04852957
205833	SAMN04852958
205834	SAMN04852959
205835	SAMN04852960
205836	SAMN04852961
205837	SAMN04884534
205838	SAMN04884535
205839	SAMN04908307
205840	SAMN04908308
205841	SAMN04908309
205842	SAMN04908310
205843	SAMN04908311
205844	SAMN05185373
205845	SAMN05185377
205846	SAMN05185379
205847	SAMN05185380
205848	SAMN05185382
205849	SAMN05185384
205850	SAMN05185385
205851	SAMN05185393
205852	SAMN05185394
205853	SAMN05185396
205854	SAMN05185397
205855	SAMN05185399
205856	SAMN05185400
205857	SAMN05185401
205858	SAMN05185404
205859	SAMN05356426
205860	SAMN05356427
205861	SAMN05468142
205862	SAMN05468143
205863	SAMN05831101
205864	SAMN05831102
205865	SAMN05831103
205866	SAMN05831104
205867	SAMN06128270
205868	SAMN06128271
205869	SAMN06128272
205870	SAMN06128273
205871	SAMN06161404
205872	SAMN06167373
205873	SAMN06167374
205874	SAMN06167375
205875	SAMN06167376
205876	SAMN06167377
205877	SAMN06167378
205878	SAMN06167379
205879	SAMN06167380
205880	SAMN06167381
205881	SAMN06167382
205882	SAMN06167383
205883	SAMN06167384
205884	SAMN06167385
205885	SAMN06167386
205886	SAMN06167387
205887	SAMN06167388
205888	SAMN06167389
205889	SAMN06167390
205890	SAMN06167391
205891	SAMN06167392
205892	SAMN06167393
205893	SAMN06167394
205894	SAMN06214558
205895	SAMN06244664
205896	SAMN06244665
205897	SAMN06244666
205898	SAMN06244667
205899	SAMN06244668
205900	SAMN06608432
205901	SAMN06608434
205902	SAMN06608444
205903	SAMN06647475
205904	SAMN06853971
205905	SAMN06853972
205906	SAMN06853973
205907	SAMN06853974
205908	SAMN06853975
205909	SAMN07205120
205910	SAMN07205121
205911	SAMN07205122
205912	SAMN07205123
205913	SAMN07205124
205914	SAMN07205125
205915	SAMN07313075
205916	SAMN07360925
205917	SAMN07360926
205918	SAMN07376261
205919	SAMN07376262
205920	SAMN07376263
205921	SAMN07376264
205922	SAMN07376265
205923	SAMN07376266
205924	SAMN07376267
205925	SAMN07376268
205926	SAMN07376269
205927	SAMN07376270
205928	SAMN07376271
205929	SAMN07376272
205930	SAMN07376273
205931	SAMN07419816
205932	SAMN08032746
205933	SAMN08035651
205934	SAMN08035652
205935	SAMN08035653
205936	SAMN08035654
205937	SAMN08035655
205938	SAMN08035656
205939	SAMN08035657
205940	SAMN08035658
205941	SAMN08035659
205942	SAMN08035660
205943	SAMN08132858
205944	SAMN08177877
205945	SAMN08872810
205946	SAMN08872813
205947	SAMN08872843
205948	SAMN08872844
205949	SAMN08872845
205950	SAMN08872846
205951	SAMN08872847
205952	SAMN08872848
205953	SAMN08872849
205954	SAMN08872850
205955	SAMN08872851
205956	SAMN08872852
205957	SAMN08872853
205958	SAMN08872854
205959	SAMN08872855
205960	SAMN08872856
205961	SAMN08872857
205962	SAMN08872858
205963	SAMN08872859
205964	SAMN08872866
205965	SAMN08872867
205966	SAMN08872868
205967	SAMN08872869
205968	SAMN08872870
205969	SAMN08872871
205970	SAMN08872872
205971	SAMN08872873
205972	SAMN08872874
205973	SAMN08872875
205974	SAMN08872876
205975	SAMN08872877
205976	SAMN08872878
205977	SAMN08872879
205978	SAMN08872880
205979	SAMN08872881
205980	SAMN08872882
205981	SAMN08872905
205982	SAMN08872906
205983	SAMN08872908
205984	SAMN08872909
205985	SAMN08872913
205986	SAMN08872914
205987	SAMN08872915
205988	SAMN08872916
205989	SAMN08872917
205990	SAMN08872918
205991	SAMN08872919
205992	SAMN08872920
205993	SAMN08872926
205994	SAMN08872976
205995	SAMN08873011
205996	SAMN08873012
205997	SAMN08873033
205998	SAMN08873034
205999	SAMN08873035
206000	SAMN08873036
206001	SAMN08873037
206002	SAMN08873038
206003	SAMN08873062
206004	SAMN08873112
206005	SAMN08873115
206006	SAMN08873116
206007	SAMN08873117
206008	SAMN08873128
206009	SAMN08873130
206010	SAMN08873139
206011	SAMN08873141
206012	SAMN08873142
206013	SAMN08873143
206014	SAMN08873144
206015	SAMN08873145
206016	SAMN08873146
206017	SAMN08873147
206018	SAMN08873148
206019	SAMN08873155
206020	SAMN08873160
206021	SAMN08873161
206022	SAMN08873162
206023	SAMN08873174
206024	SAMN08873175
206025	SAMN08873176
206026	SAMN08873177
206027	SAMN08873188
206028	SAMN08873199
206029	SAMN08873219
206030	SAMN08873220
206031	SAMN08873221
206032	SAMN08873222
206033	SAMN08873223
206034	SAMN08873224
206035	SAMN08873225
206036	SAMN08873226
206037	SAMN08873227
206038	SAMN08873228
206039	SAMN08873229
206040	SAMN08873243
206041	SAMN08873244
206042	SAMN08873245
206043	SAMN08873246
206044	SAMN08873247
206045	SAMN08873251
206046	SAMN08873258
206047	SAMN08873262
206048	SAMN08873264
206049	SAMN08873270
206050	SAMN08873318
206051	SAMN08873319
206052	SAMN08873321
206053	SAMN08873322
206054	SAMN08873323
206055	SAMN08873328
206056	SAMN08873329
206057	SAMN08873330
206058	SAMN08873331
206059	SAMN08873332
206060	SAMN08873333
206061	SAMN08873334
206062	SAMN08873335
206063	SAMN08873336
206064	SAMN08873337
206065	SAMN08873338
206066	SAMN08873339
206067	SAMN08873423
206068	SAMN08873428
206069	SAMN08873429
206070	SAMN08873447
206071	SAMN08873448
206072	SAMN08873449
206073	SAMN08873450
206074	SAMN08873451
206075	SAMN08873452
206076	SAMN08873453
206077	SAMN08873454
206078	SAMN08873455
206079	SAMN08873456
206080	SAMN08873457
206081	SAMN08873458
206082	SAMN08873459
206083	SAMN08873460
206084	SAMN08873461
206085	SAMN08873462
206086	SAMN08873463
206087	SAMN08873464
206088	SAMN08873465
206089	SAMN08873466
206090	SAMN08873467
206091	SAMN08873468
206092	SAMN08873469
206093	SAMN08873470
206094	SAMN08873471
206095	SAMN08873472
206096	SAMN08873473
206097	SAMN08873474
206098	SAMN08873475
206099	SAMN08873476
206100	SAMN08873477
206101	SAMN08873478
206102	SAMN08873479
206103	SAMN08873480
206104	SAMN08873481
206105	SAMN08873482
206106	SAMN08873483
206107	SAMN08873484
206108	SAMN08873485
206109	SAMN08873486
206110	SAMN08873487
206111	SAMN08873488
206112	SAMN08873489
206113	SAMN08873490
206114	SAMN08873491
206115	SAMN08873492
206116	SAMN08873493
206117	SAMN08873494
206118	SAMN08873495
206119	SAMN08873496
206120	SAMN08873497
206121	SAMN08873498
206122	SAMN08873499
206123	SAMN08873500
206124	SAMN08873501
206125	SAMN08873502
206126	SAMN08873503
206127	SAMN08873504
206128	SAMN08873505
206129	SAMN08873506
206130	SAMN08873507
206131	SAMN08873508
206132	SAMN08873509
206133	SAMN08873510
206134	SAMN08873511
206135	SAMN08873512
206136	SAMN08873513
206137	SAMN08873515
206138	SAMN08873516
206139	SAMN08873517
206140	SAMN08873518
206141	SAMN08873519
206142	SAMN09430724
206143	SAMN09430725
206144	SAMN09430726
206145	SAMN09430727
206146	SAMN09435548
206147	SAMN09435549
206148	SAMN09845873
206149	SAMN09845874
206155	SAMN09882737
206156	SAMN09882738
206157	SAMN09882739
206158	SAMN10077097
206159	SAMN10077098
206160	SAMN10077099
206161	SAMN10167127
206162	SAMN10174932
206163	SAMN10174933
206164	SAMN10174936
206165	SAMN10386546
206166	SAMN10386547
206167	SAMN10386548
206168	SAMN10386549
206169	SAMN10386550
206170	SAMN10386551
206171	SAMN10386552
206172	SAMN10386553
206173	SAMN10386554
206174	SAMN10386555
206175	SAMN10386556
206176	SAMN10386557
206177	SAMN10386558
206178	SAMN10386559
206179	SAMN10584881
206180	SAMN10740936
206181	SAMN10740937
206182	SAMN10740938
206183	SAMN10740939
206184	SAMN10740940
206185	SAMN10740941
206186	SAMN10740942
206187	SAMN10740943
206188	SAMN10740944
206189	SAMN10740945
206190	SAMN10740946
206191	SAMN10740947
206192	SAMN10740948
206193	SAMN10740949
206194	SAMN10740950
206195	SAMN10740951
206196	SAMN10740952
206197	SAMN10740953
206198	SAMN10740954
206199	SAMN10740955
206200	SAMN10740956
206201	SAMN10740957
206202	SAMN10740958
206203	SAMN10740959
206204	SAMN10740960
206205	SAMN10740961
206206	SAMN10740962
206207	SAMN10740963
206208	SAMN10740964
206209	SAMN10740965
206210	SAMN10740966
206211	SAMN10740967
206212	SAMN10740968
206213	SAMN10740969
206214	SAMN10740970
206215	SAMN10740971
206216	SAMN10740972
206217	SAMN10740973
206218	SAMN10740974
206219	SAMN10740975
206220	SAMN10740976
206221	SAMN10740977
206222	SAMN10740978
206223	SAMN10740979
206224	SAMN10740980
206225	SAMN10740981
206226	SAMN10740982
206227	SAMN10740983
206228	SAMN10740984
206229	SAMN10740985
206230	SAMN10740986
206231	SAMN10740987
206232	SAMN10740988
206233	SAMN10740989
206234	SAMN10740990
206235	SAMN10740991
206236	SAMN10740992
206237	SAMN10740993
206238	SAMN10740994
206239	SAMN10740995
206240	SAMN10740996
206241	SAMN10740997
206242	SAMN10740998
206243	SAMN10740999
206244	SAMN10741000
206245	SAMN10741001
206246	SAMN10741002
206247	SAMN10741003
206248	SAMN10741004
206249	SAMN10741005
206250	SAMN10741006
206251	SAMN10741010
206252	SAMN10741011
206253	SAMN10741012
206254	SAMN10741013
206255	SAMN10741014
206256	SAMN10741015
206257	SAMN10741016
206258	SAMN10741017
206259	SAMN10741018
206260	SAMN10741019
206261	SAMN10741020
206262	SAMN10741021
206263	SAMN10741022
206264	SAMN10741023
206265	SAMN10741024
206266	SAMN10741025
206267	SAMN10741026
206268	SAMN11079481
206269	SAMN11079482
206270	SAMN11079484
206271	SAMN11079485
206272	SAMN11079487
206273	SAMN11079488
206274	SAMN11079490
206275	SAMN11079491
206276	SAMN11079493
206277	SAMN11079494
206278	SAMN11079496
206280	SAMN11079499
206281	SAMN11079500
206282	SAMN11079502
206283	SAMN11079503
206284	SAMN11079505
206285	SAMN11079506
206286	SAMN11079508
206287	SAMN11079509
206288	SAMN11079511
206289	SAMN11079512
206290	SAMN11079514
206291	SAMN11079515
206292	SAMN11079517
206293	SAMN11079518
206294	SAMN11079520
206295	SAMN11079521
206296	SAMN11079523
206297	SAMN11079524
206298	SAMN11079526
206299	SAMN11079527
206300	SAMN11079529
206301	SAMN11079530
206302	SAMN11079532
206303	SAMN11079533
206304	SAMN11079535
206305	SAMN11079536
206306	SAMN11079538
206307	SAMN11079539
206308	SAMN11079541
206309	SAMN11079542
206310	SAMN11079544
206311	SAMN11079545
206312	SAMN11079547
206313	SAMN11079548
206314	SAMN11079550
206315	SAMN11079551
206316	SAMN11526750
206317	SAMN11526776
206318	SAMN11526802
206319	SAMN11526829
206320	SAMN11775869
206321	SAMN11843684
206322	SAMN11843695
206323	SAMN11843698
206324	SAMN11843701
206325	SAMN11843702
206326	SAMN12347403
206327	SAMN12567870
206328	SAMN12567871
206329	SAMN12667790
206330	SAMN12999906
206331	SAMN12999907
206332	SAMN12999908
206333	SAMN12999909
206334	SAMN12999910
206335	SAMN12999911
206336	SAMN13133746
206337	SAMN13133747
206338	SAMN13133748
206339	SAMN13133749
206340	SAMN13133750
206341	SAMN13133751
206342	SAMN13133752
206343	SAMN13133753
206344	SAMN13133754
206345	SAMN13133755
206346	SAMN13133756
206347	SAMN13133757
206348	SAMN13133758
206349	SAMN13133759
206350	SAMN13133760
206351	SAMN13133761
206352	SAMN13133762
206353	SAMN13133763
206354	SAMN13133764
206355	SAMN13133765
206356	SAMN13133766
206357	SAMN13133767
206358	SAMN13133768
206359	SAMN13133769
206360	SAMN13133770
206361	SAMN13133771
206362	SAMN13133772
206363	SAMN13133773
206364	SAMN13133774
206365	SAMN13133775
206366	SAMN13133776
206367	SAMN13133777
206368	SAMN13133778
206369	SAMN13133779
206370	SAMN13133780
206371	SAMN13133781
206372	SAMN13133782
206373	SAMN13133783
206374	SAMN13133784
206375	SAMN13133785
206376	SAMN13133786
206377	SAMN13133787
206378	SAMN13133788
206379	SAMN13133789
206380	SAMN13133790
206381	SAMN13133791
206382	SAMN13133792
206383	SAMN13133793
206384	SAMN13133794
206385	SAMN13133795
206386	SAMN13133796
206387	SAMN13133797
206388	SAMN13133798
206389	SAMN13133799
206390	SAMN13133800
206391	SAMN13133801
206392	SAMN13133802
206393	SAMN13133803
206394	SAMN13133804
206395	SAMN13133805
206396	SAMN13133806
206397	SAMN13133807
206398	SAMN13133808
206399	SAMN13133809
206400	SAMN13133810
206401	SAMN13133811
206402	SAMN13133812
206403	SAMN13133813
206404	SAMN13133814
206405	SAMN13133815
206406	SAMN13133816
206407	SAMN13133817
206408	SAMN13133818
206409	SAMN13133819
206410	SAMN13133820
206411	SAMN13133821
206412	SAMN13133822
206413	SAMN13133823
206414	SAMN13133824
206415	SAMN13133825
206416	SAMN13133826
206417	SAMN13164793
206418	SAMN13164794
206419	SAMN13672482
206420	SAMN13672483
337328	SAMN12565076
337329	SAMN12565083
337330	SAMN12565067
337331	SAMN12565068
337332	SAMN12565084
337333	SAMN12565082
337334	SAMN12565075
337335	SAMN12565069
337336	SAMN12565070
337337	SAMN12565071
337338	SAMN12565077
337339	SAMEA5533140
337340	SAMEA5533142
337341	SAMEA5533152
337342	SAMEA5533154
337343	SAMEA5533158
337344	SAMEA6862978
337350	SAMN14210382
337351	SAMN14210383
337352	SAMEA6862930
337353	SAMEA6862931
337354	SAMEA6862932
337355	SAMEA6862933
337356	SAMEA6862934
337357	SAMEA6862935
337358	SAMEA6862936
337359	SAMEA6862937
337360	SAMEA6862957
337361	SAMEA6862979
337362	SAMEA6862929
337363	SAMEA6862980
337364	SAMEA6862928
337365	SAMEA6862953
337366	SAMEA6862982
337367	SAMEA6862983
337368	SAMEA6862984
337369	SAMEA6862985
337370	SAMEA6862922
337371	SAMEA6862923
337372	SAMEA6862924
337373	SAMEA6862925
337374	SAMEA6862926
337375	SAMEA6862958
337376	SAMEA6862976
337377	SAMEA6862959
337378	SAMEA6862916
337379	SAMEA6862917
337380	SAMEA6862919
337381	SAMEA6862920
337382	SAMEA6862921
337383	SAMN07678141
337385	SAMEA6862938
337387	SAMEA6862974
337388	SAMEA6862971
337389	SAMEA6862972
337390	SAMEA6862973
337391	SAMN12565078
337397	SAMN12565079
337398	SAMEA6862962
337399	SAMEA6862963
337400	SAMEA6862964
337401	SAMEA6862965
337402	SAMEA6862966
337403	SAMEA6862967
337404	SAMEA6862977
337405	SAMEA6862968
337406	SAMEA6862969
337407	SAMEA6862970
337408	SAMEA6862939
337409	SAMEA6862940
337410	SAMEA6862941
337411	SAMEA6862981
337412	SAMN14210381
337413	SAMN14210380
337414	SAMN14422718
337415	SAMEA6106878
337416	SAMEA6862915
337417	SAMEA6862942
337418	SAMN12565072
337419	SAMEA6862927
337420	SAMEA6862954
337421	SAMEA6862975
337422	SAMEA6862986
337423	SAMEA6862943
337424	SAMEA6862944
337425	SAMEA6862945
337426	SAMEA6862946
337438	SAMEA6862947
337439	SAMN14210375
337440	SAMN14210374
337441	SAMN15232436
337470	SAMN15232437
337471	SAMN15232438
337472	SAMEA6853305
337473	SAMEA6862960
337474	SAMEA6862961
337475	SAMN14210379
337476	SAMN14210378
337477	SAMEA6862948
337478	SAMEA6862949
337479	SAMEA6862950
337480	SAMEA6862951
337481	SAMN14210376
337482	SAMN14210377
337483	SAMN14820580
337484	SAMN14820581
337485	SAMN14820582
337486	SAMN14820583
337487	SAMN14820584
337488	SAMN14820585
337495	SAMEA6862952
337496	SAMN12565080
337497	SAMN12565081
337498	SAMEA6862955
337499	SAMEA6862956
337500	SAMN15650959
337501	SAMN15650961
337502	SAMN15650963
337503	SAMN15650965
337504	SAMN15650967
337505	SAMN15650969
337506	SAMN14279123
337876	SAMEA7198602
337877	SAMEA7198603
337878	SAMEA7198604
337879	SAMEA7198605
337880	SAMEA7198606
337881	SAMEA7198607
337882	SAMEA7198608
337883	SAMEA7198609
337884	SAMEA7198610
337885	SAMEA7198611
337886	SAMEA7198612
337887	SAMEA7297163
337888	SAMEA7297164
337889	SAMEA7297165
337890	SAMEA7297166
337891	SAMEA7297167
337892	SAMEA7297169
337893	SAMEA7297170
337894	SAMN13269014
337895	SAMN13269015
337896	SAMN13269016
337897	SAMN13269017
337898	SAMN13269018
337899	SAMN13269019
337900	SAMN13269020
337901	SAMN13269021
337902	SAMN13269022
337903	SAMN13269023
337904	SAMN13269024
337905	SAMN13269025
337906	SAMN13269026
337907	SAMN13269027
337908	SAMN13269028
337909	SAMN13269029
337910	SAMN13269030
337911	SAMN13269031
337912	SAMN13269032
337913	SAMN13269033
337914	SAMN13269034
337915	SAMN13269035
337916	SAMN13269036
337917	SAMN13269037
337918	SAMN13269038
337919	SAMN13269039
337920	SAMN13269040
337921	SAMN14478636
338576	SAMEA5857935
338577	SAMEA5857938
338578	SAMEA5857941
338579	SAMEA5857950
338580	SAMN02953603
338581	SAMN15625691
338582	SAMN15625692
338583	SAMN15625693
338584	SAMN15625694
338585	SAMN15625695
338586	SAMN15625696
338587	SAMN15625697
338588	SAMN15625698
338589	SAMN15625699
338590	SAMN15625700
338591	SAMN15625701
338592	SAMN15625702
338593	SAMN15625703
338594	SAMN15625704
338595	SAMN15625705
338596	SAMN15625706
338597	SAMN15625707
338598	SAMN15625708
338599	SAMN15625709
338600	SAMN15625710
338601	SAMN15625711
338602	SAMN15625712
338603	SAMN15625713
338604	SAMN15625714
338605	SAMN15625715
338606	SAMN15625716
338607	SAMN15625717
338608	SAMN15625718
338609	SAMN15625719
338610	SAMN15625720
338611	SAMN15625721
338612	SAMN15625722
338613	SAMN15625723
338614	SAMN15625724
338615	SAMN15625725
338616	SAMN15625726
338617	SAMN15625727
338618	SAMN15625728
338619	SAMN15625729
338620	SAMN15625730
338621	SAMN15625731
338622	SAMN15625732
338623	SAMN15625733
338624	SAMN15625734
338625	SAMN15625735
338626	SAMN15625736
338627	SAMN15625737
338628	SAMN15625738
338629	SAMN15625739
338630	SAMN15625740
338631	SAMN15625741
338632	SAMN15625742
338633	SAMN15625743
338634	SAMN15625744
338635	SAMN15625745
338636	SAMN15625746
338637	SAMN15625747
338638	SAMN15625748
338639	SAMN15625749
338640	SAMN15625750
338641	SAMN15625751
338642	SAMN15625752
338643	SAMN15625753
338644	SAMN15625754
338645	SAMN15625755
338646	SAMN15625756
338647	SAMN15625757
338648	SAMN15625758
338649	SAMN15625759
338650	SAMN15625760
338651	SAMN15625761
338652	SAMN15625762
338653	SAMN15625763
338654	SAMN15625764
338655	SAMN15625765
338656	SAMN15625766
338657	SAMN15625767
338658	SAMN15625768
338659	SAMN15625769
338660	SAMN15625770
338661	SAMN15625771
338662	SAMN15625772
338663	SAMN15625773
338664	SAMN15625774
338665	SAMN15625775
338666	SAMN15625776
338667	SAMN15625777
338668	SAMN15625778
338669	SAMN15625779
338670	SAMN15625780
338671	SAMN15625781
338672	SAMN15625782
338673	SAMN15625783
338674	SAMN15625784
338675	SAMN15625785
338676	SAMN15625786
338677	SAMN15625787
338678	SAMN15625788
338679	SAMN15625789
338680	SAMN15625790
338681	SAMN15625791
338682	SAMN15625792
338683	SAMN15625793
338684	SAMN15625794
338685	SAMN15625795
338686	SAMN15625796
338687	SAMN15625797
338688	SAMN15625798
338689	SAMN15625799
338690	SAMN15625800
338691	SAMN15625801
338692	SAMN15625802
338693	SAMN15625803
338694	SAMN15625804
338695	SAMN15625805
338696	SAMN15625806
338697	SAMN15625807
338698	SAMN15625808
338699	SAMN15625809
338700	SAMN15625810
338701	SAMN15625811
338702	SAMN15625812
338703	SAMN15625813
338704	SAMN15625814
338705	SAMN15625815
338706	SAMN15625816
338707	SAMN15625817
338708	SAMN15625818
338709	SAMN15625819
338710	SAMN15625820
338711	SAMN15625821
338712	SAMN15625822
338713	SAMN15625823
338714	SAMN15625824
338715	SAMN15625825
338716	SAMN15625826
338717	SAMN15625827
338718	SAMN15625828
338719	SAMN15625829
338720	SAMN15625830
338721	SAMN15625831
338722	SAMN15625832
338723	SAMN15625833
338724	SAMN15625834
338725	SAMN15625835
338726	SAMN15625836
338727	SAMN15625837
338728	SAMN15625838
338729	SAMN15625839
338730	SAMN15625840
338731	SAMN15625841
338732	SAMN15625842
338733	SAMN15625843
338734	SAMN15625844
338735	SAMN15625845
338736	SAMN15625846
338737	SAMN15625847
338738	SAMN15625848
338739	SAMN15625849
338740	SAMN15625850
338741	SAMN15625851
338742	SAMN15625852
338743	SAMN15625853
338744	SAMN15625854
338745	SAMN15625855
338746	SAMN15625856
338747	SAMN15625857
338748	SAMN15625858
338749	SAMN15625859
338750	SAMN15625860
338751	SAMN15625861
338752	SAMN15625862
338753	SAMN15625863
338754	SAMN15625864
338755	SAMN15625865
338756	SAMN15625866
338757	SAMN15625867
338758	SAMN15625868
338759	SAMN15625869
338760	SAMN15625870
338761	SAMN15625871
338762	SAMN15625872
338763	SAMN15625873
338764	SAMN15625874
338765	SAMN15625875
338766	SAMN15625876
338767	SAMN15625877
338768	SAMN15625878
338769	SAMN15625879
338770	SAMN15625880
338771	SAMN15625881
338772	SAMN15625882
338773	SAMN15625883
338774	SAMN15625884
338775	SAMN15625885
338776	SAMN15625886
338777	SAMN15625887
338778	SAMN15625888
338779	SAMN15625889
338780	SAMN15625890
338781	SAMN15625891
338782	SAMN15625892
338783	SAMN15625893
338784	SAMN15625894
338785	SAMN15625895
338786	SAMN15625896
338787	SAMN15625897
338788	SAMN15625898
338789	SAMN15625899
338790	SAMN15625900
338791	SAMN15625901
338792	SAMN15625902
338793	SAMN15625903
338794	SAMN15625904
338795	SAMN15625905
338796	SAMN15625906
[truncated: 2,037 more rows]
